# Supplementary material for: Antimicrobial and Hemostatic Diatom Biosilica Composite Sponge
Source: Antibiotics (Basel). 2024 Jul 30;13(8):714. doi: 10.3390/antibiotics13080714 (PMC11350910; doi:10.3390/antibiotics13080714)
Supplement: Supplementary file 1 [file antibiotics-13-00714-s001.zip]

Archive with 1 entries (1 files):
- antibiotics-3108996-supplementary.pdf
